# Supplementary material for: Plant-Based Diets and Risk of Hospitalization with Respiratory Infection: Results from the Atherosclerosis Risk in Communities (ARIC) Study
Source: Nutrients. 2023 Oct 5;15(19):4265. doi: 10.3390/nu15194265 (PMC10574784; doi:10.3390/nu15194265)
Supplement: Supplementary file 1 [file nutrients-15-04265-s001.zip]

Archive with 1 entries (1 files):
- nutrients-2600471-supplementary.pdf
